# Supplementary material for: Temporal Dynamics of the Gut Bacteriome and Mycobiome in the Weanling Pig
Source: Microorganisms. 2020 Jun 9;8(6):868. doi: 10.3390/microorganisms8060868 (PMC7356342; doi:10.3390/microorganisms8060868)
Supplement: Supplementary file 1 [file microorganisms-08-00868-s001.zip › Temporal Dynamics Supplemental Tables.xlsx]

## Sheet: SI.Table1
SI Table 1. Piglet Diet. Percent composition of piglet diet.
	Nursery 1	Nursery 2	Nursery 3
	(D21-D28)	(D28-42)	(D42-56)
Corn	41.56	50.21	64.06
Whey	27.5	10	0
Soybean Meal	16.78	31.55	30.82
SDPP	5	0	0
Fat	1.65	2.26	1.35
Fish Meal	5	3	0
Dical P	0.17	0.76	1.57
Limestone	0.88	0.87	0.84
Salt	0.2	0.25	0.35
Zinc Oxide	0.38	0.25	0
Vitamins	0.25	0.25	0.25
Minerals	0.15	0.15	0.15
Methionine	0.18	0.14	0.13
Lysine	0.3	0.3	0.4
Threonine	0	0.02	0.07
Tryptophan	0	0	0
Sow Pack	0	0	0
SDPP = Spray dried plasma protein
Vitamins = ADM product, KSU Swine Vitamin Mix
Minerals = ADM product, KSU Swine Trace Mineral Mix

## Sheet: SI.Table2
SI Table 2. 16S rRNA and ITS gene sequencing results. Number of bacterial and fungal samples and sequences analyzed in this study. Sample types are as follows: piglet feces (D01-35), sows (Sows), adult feces (Pens.A-F), and nursery feed (Feed).
Samples
	Bacteria	Fungus
D01	20	22
D03	16	21
D07	21	20
D14	20	21
D21	21	23
D24	23	23
D28	23	23
D35	23	23
Sows	2	2
Pens.A-F	41	45
Feed	1	3
Total	211	226
Sequence Numbers
	Bacteria	Fungus
Total	5369707	17339872
Mean	25449	76725.1
StErr	767	17309.9

## Sheet: SI.Table3
SI Table 3. Permanova results. Permanova results testing for the main effect of sample time point (D01-35) on the piglet fecal (A) bacteriome and (B) mycobiome. Tests were conducted using the strata option, which allows for blocking by piglet.
(A)
Blocks: strata
Permutation: free
Number of permutations: 1000
	Df	SumsOfSqs	MeanSqs	F.Model	R2	Pr(>F)
Day	7	27.543	3.9347	22.25	0.49171	0.000999
Residuals	161	28.472	0.1768		0.50829
Total	168	56.015			1
(B)
Blocks: strata
Permutation: free
Number of permutations: 1000
	Df	SumsOfSqs	MeanSqs	F.Model	R2	Pr(>F)
Day	7	14.155	2.02218	8.1674	0.2539	0.000999
Residuals	168	41.595	0.24759		0.7461
Total	175	55.751			1

## Sheet: SI.Table4
SI Table 4. Dispersion results. Dispersion testing and pairwise comparisons corrected by FDR for piglet fecal (A) bacteriome and (B) mycobiome over time (D01-35).
(A)								(B)
Permutation test for homogeneity of multivariate dispersions								Permutation test for homogeneity of multivariate dispersions
Permutation: free								Permutation: free
Number of permutations: 1000								Number of permutations: 1000
Response: Distances								Response: Distances
	Df	Sum Sq	Mean Sq	F	N.Perm	Pr(>F)			Df	Sum Sq	Mean Sq	F	N.Perm	Pr(>F)
Groups	7	0.40545	0.057921	20.168	1000	0.000999		Groups	7	0.28545	0.040779	5.4158	1000	0.000999
Residuals	161	0.46239	0.46239					Residuals	168	1.26498	0.00753
Pairwise Comparisons								Pairwise Comparisons
Pairs	Adj. p-value							Pairs	Adj. p-value
D01-D03	0.180819							D01-D03	0.000999001
D01-D07	0.000999001							D01-D07	0.000999001
D01-D14	0.000999001							D01-D14	0.292707
D01-D21	0.000999001							D01-D21	0.123876
D01-D24	0.000999001							D01-D24	0.922078
D01-D28	0.000999001							D01-D28	0.472527
D01-D35	0.000999001							D01-D35	0.251748
D03-D07	0.003996							D03-D07	0.576424
D03-D14	0.034965							D03-D14	0.034965
D03-D21	0.017982							D03-D21	0.020979
D03-D24	0.001998							D03-D24	0.011988
D03-D28	0.000999001							D03-D28	0.001998
D03-D35	0.000999001							D03-D35	0.000999001
D07-D14	0.311688							D07-D14	0.016983
D07-D21	0.213786							D07-D21	0.015984
D07-D24	0.763237							D07-D24	0.00799201
D07-D28	0.138861							D07-D28	0.001998
D07-D35	0.000999001							D07-D35	0.000999001
D14-D21	0.875125							D14-D21	0.727273
D14-D24	0.356643							D14-D24	0.455544
D14-D28	0.010989							D14-D28	0.533467
D14-D35	0.000999001							D14-D35	0.046953
D21-D24	0.236763							D21-D24	0.30969
D21-D28	0.004995							D21-D28	0.255744
D21-D35	0.000999001							D21-D35	0.016983
D24-D28	0.02997							D24-D28	0.7003
D24-D35	0.000999001							D24-D35	0.368631
D28-D35	0.000999001							D28-D35	0.0599401

## Sheet: SI.Table5
SI Table 5. Differentially abundant genera. Differentially abundant genera in pre- vs. post-wean piglet feces in the (A) bacteriome and (B) mycobiome. FDR corrected p-values were calculated using a linear mixed effect regression model controlling for individual piglet and litter. Only significant genera are shown (p > 0.05).
(A)															(B)
ASV	(Intercept)	predictorPre.wean	LitterL.120	LitterL.126	pval	pval.adj	Method	Kingdom	Phylum	Class	Order	Family	Genus		ASV	(Intercept)	predictorPre	LitterL.120	LitterL.126	pval	pval.adj	Method	Kingdom	Phylum	Class	Order	Family	Genus
11899145b894a8b737a8d3db09a78b4f	-3.07119	-3.87266	0.138137	0.0559734	3.56048e-97	7.29898e-95	Log Linear reg. 2 (llm2)	Bacteria	Bacteroidetes	Bacteroidia	Bacteroidales	Prevotellaceae	Prevotella 1		fdcf64d0c2e20c3fd0d946b0d15c472b	-1.7172	-3.82297	-1.11435	-0.764324	2.05288e-32	5.95335e-31	Log Linear reg. 2 (llm2)	Fungi	Ascomycota	Saccharomycetes	Saccharomycetales	Debaryomycetaceae	Hyphopichia
65f42909a58880d0d55e07256a7a3063	-2.77333	-3.77353	-0.174289	-0.0923603	4.70232e-76	4.81988e-74	Log Linear reg. 2 (llm2)	Bacteria	Bacteroidetes	Bacteroidia	Bacteroidales	Prevotellaceae	Prevotellaceae NK3B31 group		f1e2db6302ffe5d8c7485298ed1ba247	-2.24023	-3.16448	-0.4846	-0.025599	9.14449e-23	1.32595e-21	Log Linear reg. 2 (llm2)	Fungi	Basidiomycota	Wallemiomycetes	Wallemiales	Wallemiaceae	Wallemia
69f3688d6f4f3c6abb46bea6ca1dc833	-4.12993	-2.76333	0.1386	0.0828613	1.81127e-74	1.2377e-72	Log Linear reg. 2 (llm2)	Bacteria	Bacteroidetes	Bacteroidia	Bacteroidales	Prevotellaceae	Alloprevotella		5251b2be20306ba5b84196e5080f01c6	-5.40481	-1.24017	-0.416267	-0.143098	2.23457e-14	1.62006e-13	Log Linear reg. 2 (llm2)	Fungi	Ascomycota	Saccharomycetes	Saccharomycetales	Saccharomycetaceae	Issatchenkia
f387378a897340891d277b837ec4fa83	-2.29735	-4.30253	-0.195957	-0.161391	5.47247e-66	2.80464e-64	Log Linear reg. 2 (llm2)	Bacteria	Bacteroidetes	Bacteroidia	Bacteroidales	Prevotellaceae	Prevotella 9		dc050be9e31bc0f9438dc1e8d4a61a27	-3.53736	-2.66948	0.785871	-0.0393735	2.00287e-14	1.62006e-13	Log Linear reg. 2 (llm2)	Fungi	Ascomycota	Saccharomycetes	Saccharomycetales	Saccharomycetaceae	Kazachstania
5eff6071b9b7dd4c9a9edaeba059f650	-4.85271	-2.0893	0.0726833	0.0854005	1.01402e-63	4.15749e-62	Log Linear reg. 2 (llm2)	Bacteria	Firmicutes	Clostridia	Clostridiales	Ruminococcaceae	Ruminococcus 1		e49b11942478b7232bfeb8773a30fc84	-6.92786	1.44326	-0.00719974	0.215102	6.54075e-13	3.16136e-12	Log Linear reg. 2 (llm2)	Fungi	Ascomycota	Xylonomycetes	Symbiotaphrinales	Symbiotaphrinaceae	Symbiotaphrina
f5bfbf665081e0133bdcba9fcfc6023d	-4.45345	-2.43614	-0.0349321	0.0714645	1.98586e-62	6.78501e-61	Log Linear reg. 2 (llm2)	Bacteria	Bacteroidetes	Bacteroidia	Bacteroidales	Prevotellaceae	Prevotellaceae UCG-003		baafdabd66fa85b489915f85ae6fcf7e	-4.03572	1.98151	0.00580331	-0.375442	3.01522e-11	1.24916e-10	Log Linear reg. 2 (llm2)	Fungi	Basidiomycota	Tremellomycetes	Trichosporonales	Trichosporonaceae	Trichosporon
dc885258fdc9e1cd52c52aad1a22cbfe	-4.27761	-2.58224	0.0266631	0.0883782	8.44811e-58	2.47409e-56	Log Linear reg. 2 (llm2)	Bacteria	Firmicutes	Clostridia	Clostridiales	Ruminococcaceae	Subdoligranulum		9e2599ad1d6fa0a229683f898aad8473	-4.49421	2.02476	-0.159407	-0.351016	3.68293e-10	1.33506e-09	Log Linear reg. 2 (llm2)	Fungi	Mucoromycota	Mucoromycetes	Mucorales	Mucoraceae	Mucor
6348584315770e0d041c8543e15394f1	-4.74046	-2.35314	0.327298	0.291233	7.0976e-51	1.81876e-49	Log Linear reg. 2 (llm2)	Bacteria	Firmicutes	Clostridia	Clostridiales	Ruminococcaceae	Ruminococcaceae UCG-008		13e7c31ff0ca5c6b3beee8e3ce7b6c53	-6.74296	-0.118533	-0.0840378	-0.0197171	4.89346e-05	0.000157678	Log Linear reg. 2 (llm2)	Fungi	Mucoromycota	Mucoromycetes	Mucorales	Lichtheimiaceae	Circinella
e8d780d3351a4548ccbec6e80affb7e9	-5.24242	-1.74851	0.147797	0.0974485	1.76882e-49	4.02897e-48	Log Linear reg. 2 (llm2)	Bacteria	Firmicutes	Negativicutes	Selenomonadales	Veillonellaceae	Anaerovibrio		b780e1fb1d3f607c624a6397f1f62cd3	-6.38249	-0.406075	-0.118137	-0.0240542	7.12628e-05	0.000206662	Log Linear reg. 2 (llm2)	Fungi	Ascomycota	Eurotiomycetes	Eurotiales	Trichocomaceae	Talaromyces
510fc7ce79e4b9d729b7c819bf9e11c0	-4.30597	-2.05373	-0.54446	-0.226799	4.95995e-45	1.01679e-43	Log Linear reg. 2 (llm2)	Bacteria	Bacteroidetes	Bacteroidia	Bacteroidales	Prevotellaceae	Prevotella 2		458ef68217eea9d53f2264debe500854	-6.42103	1.05749	-0.100892	-0.437395	0.00011227	0.000295985	Log Linear reg. 2 (llm2)	Fungi	Basidiomycota	Agaricomycetes	Hymenochaetales	Schizoporaceae	Schizopora
52952b8133d057f2f0b1ccf3d89022bf	-3.88555	-2.95213	0.198703	-0.0503495	9.94754e-45	1.85386e-43	Log Linear reg. 2 (llm2)	Bacteria	Spirochaetes	Spirochaetia	Spirochaetales	Spirochaetaceae	Treponema 2		ada55187caa5479f020a31bd2fc1078b	-4.19247	-1.05913	-0.208867	-0.304021	0.00053371	0.0012898	Log Linear reg. 2 (llm2)	Fungi	Ascomycota	Eurotiomycetes	Eurotiales	Aspergillaceae	Aspergillus
d46e2205f0c6ecf67b51f83d111c509c	-5.6907	3.78486	-0.0965563	-0.401414	2.39564e-42	4.09254e-41	Log Linear reg. 2 (llm2)	Bacteria	Proteobacteria	Gammaproteobacteria	Enterobacteriales	Enterobacteriaceae	Escherichia-Shigella		e7ff765debf475ef208eb7e367135225	-6.42731	-0.390328	-0.0558871	-0.0195658	0.000608774	0.00135803	Log Linear reg. 2 (llm2)	Fungi	Basidiomycota	Microbotryomycetes	Sporidiobolales	Sporidiobolaceae	Rhodotorula
f8d1b6567bca78638227d413f6170e06	-3.88152	-2.42637	-0.27564	0.0569907	1.03512e-39	1.51572e-38	Log Linear reg. 2 (llm2)	Bacteria	Firmicutes	Clostridia	Clostridiales	Ruminococcaceae	Ruminococcaceae UCG-002		5023314736d85a6a945bf82481e79ade	-5.56584	1.10114	-0.0796893	-0.132629	0.00125196	0.00259335	Log Linear reg. 2 (llm2)	Fungi	Ascomycota	Dothideomycetes	Capnodiales	Cladosporiaceae	Cladosporium
bf043208e54999b3e73792bf36f8e36b	-4.4904	-2.0419	0.0148471	0.148782	7.15967e-39	9.78488e-38	Log Linear reg. 2 (llm2)	Bacteria	Firmicutes	Clostridia	Clostridiales	Ruminococcaceae	Ruminococcaceae UCG-005		87ff77c9a7948f9514d0a382cd64a024	-5.93759	-0.630897	-0.102737	0.345306	0.00263639	0.00509701	Log Linear reg. 2 (llm2)	Fungi	Ascomycota	Saccharomycetes	Saccharomycetales	Dipodascaceae	unclassified
6029b6d577dc94c889346905e3d9eaf5	-4.16706	-2.23967	-0.0529155	0.144208	3.17992e-38	4.07427e-37	Log Linear reg. 2 (llm2)	Bacteria	Bacteroidetes	Bacteroidia	Bacteroidales	Rikenellaceae	Rikenellaceae RC9 gut group		301fb052937340235e7a792b2c9c9387	-5.03273	-0.888308	-0.0615781	0.754275	0.0040186	0.00728372	Log Linear reg. 2 (llm2)	Fungi	Ascomycota	Saccharomycetes	Saccharomycetales	Dipodascaceae	Dipodascus
5c68ef2fd4b94cf4e302d4c8e2ef1fe1	-5.05092	-1.45619	-0.400861	-0.0469806	1.14312e-37	1.37847e-36	Log Linear reg. 2 (llm2)	Bacteria	Firmicutes	Clostridia	Clostridiales	Family XIII	Mogibacterium		86fa5dfc032e000325866d8ebd26251f	-6.32593	-0.364702	0.079992	-0.140569	0.00660936	0.0112748	Log Linear reg. 2 (llm2)	Fungi	Ascomycota	Saccharomycetes	Saccharomycetales	Phaffomycetaceae	Wickerhamomyces
b4d07c2a22af0c99c73cf9722200d878	-5.71902	-1.1918	-0.00393357	0.0223298	2.17684e-37	2.47918e-36	Log Linear reg. 2 (llm2)	Bacteria	Firmicutes	Clostridia	Clostridiales	Lachnospiraceae	Lachnospiraceae NK4A136 group		e917b5859ca49109b226978ceed29a39	-6.12211	-0.435677	0.415443	0.231775	0.0396645	0.0605405	Log Linear reg. 2 (llm2)	Fungi	Ascomycota	Eurotiomycetes	Eurotiales	Aspergillaceae	Penicillium
59777186ad2e0947e97615b5d6225136	-5.1957	-1.79177	0.136976	0.146514	5.89255e-37	6.35775e-36	Log Linear reg. 2 (llm2)	Bacteria	Firmicutes	Clostridia	Clostridiales	Ruminococcaceae	Faecalibacterium
61535a40adb8221483821e3984d0b1ac	-5.37517	-1.3827	-0.0247361	-0.20817	1.437e-36	1.47293e-35	Log Linear reg. 2 (llm2)	Bacteria	Firmicutes	Clostridia	Clostridiales	Lachnospiraceae	[Ruminococcus] gauvreauii group
1f3d20f8f9bfb29a4ae7eaf2962cd4b4	-5.19761	-1.73139	0.107062	0.334465	2.26143e-33	2.20758e-32	Log Linear reg. 2 (llm2)	Bacteria	Firmicutes	Clostridia	Clostridiales	Ruminococcaceae	Ruminococcaceae UCG-014
b2c9343b51ebe2282da3eda2fafb8693	-5.70741	-1.12655	-0.162712	0.0145618	4.1251e-33	3.84385e-32	Log Linear reg. 2 (llm2)	Bacteria	Firmicutes	Clostridia	Clostridiales	Lachnospiraceae	Oribacterium
44158349d8858abc6c04aada0c131da5	-4.38589	-2.33367	-0.250086	0.091109	6.30337e-33	5.61822e-32	Log Linear reg. 2 (llm2)	Bacteria	Firmicutes	Negativicutes	Selenomonadales	Veillonellaceae	Megasphaera
3271ffa182311a0294a47ef27c84c647	-6.2203	-0.640518	-0.0702748	-0.0608187	2.7151e-32	2.22638e-31	Log Linear reg. 2 (llm2)	Bacteria	Firmicutes	Clostridia	Clostridiales	Ruminococcaceae	Ruminococcaceae UCG-009
bd5ef8f372e09bcf6ec35825be4f053c	-5.80465	-1.14664	0.211311	0.139482	3.88762e-32	3.06524e-31	Log Linear reg. 2 (llm2)	Bacteria	Firmicutes	Clostridia	Clostridiales	Lachnospiraceae	Coprococcus 3
35cbb315e019e0a8768d4b73862df415	-5.3723	-1.20514	-0.258371	-0.00613244	1.14275e-31	8.67645e-31	Log Linear reg. 2 (llm2)	Bacteria	Actinobacteria	Coriobacteriia	Coriobacteriales	Coriobacteriaceae	Collinsella
09d97c48eaf0fcd502d2114d696c9434	-5.74291	-1.20646	0.105647	0.0535949	3.90372e-31	2.85808e-30	Log Linear reg. 2 (llm2)	Bacteria	Firmicutes	Erysipelotrichia	Erysipelotrichales	Erysipelotrichaceae	Catenisphaera
6851a4ee264b56be2fff4686ce269907	-5.67817	-1.24782	0.0519814	0.136913	8.53572e-31	6.03387e-30	Log Linear reg. 2 (llm2)	Bacteria	Firmicutes	Clostridia	Clostridiales	Lachnospiraceae	[Eubacterium] hallii group
e152b3976d815ac8f84c82daf06d1c10	-5.16951	-1.44531	-0.0386096	0.395768	2.11228e-29	1.39683e-28	Log Linear reg. 2 (llm2)	Bacteria	Firmicutes	Clostridia	Clostridiales	Family XIII	Family XIII AD3011 group
64c48d34bfc2889dfe1788d653ecda6d	-5.98751	-1.02806	0.194628	0.159166	6.14692e-29	3.93787e-28	Log Linear reg. 2 (llm2)	Bacteria	Bacteroidetes	Bacteroidia	Bacteroidales	Prevotellaceae	Prevotellaceae UCG-001
9908fffab7ed4f3bec44cda2f5084d49	-6.70157	2.16591	0.152331	-0.333665	5.5188e-28	3.42834e-27	Log Linear reg. 2 (llm2)	Bacteria	Firmicutes	Bacilli	Lactobacillales	Enterococcaceae	Enterococcus
2e4f2b53b856c4def6d021d01f5abb70	-5.59252	-1.30614	0.0199874	0.0556295	1.27043e-27	7.65996e-27	Log Linear reg. 2 (llm2)	Bacteria	Firmicutes	Clostridia	Clostridiales	Lachnospiraceae	Dorea
65990c74559e4adfaa672a884ad7d464	-6.04899	-0.874359	0.0708306	0.0297503	5.66071e-27	3.31556e-26	Log Linear reg. 2 (llm2)	Bacteria	Firmicutes	Clostridia	Clostridiales	Lachnospiraceae	Coprococcus 1
0243b68c76049aa1b8c51a20333da950	-6.3861	-0.589476	0.115727	0.085944	4.15541e-26	2.36628e-25	Log Linear reg. 2 (llm2)	Bacteria	Firmicutes	Clostridia	Clostridiales	Lachnospiraceae	Lachnospiraceae ND3007 group
4b0e9665f68656d2bcd8568469f07a0b	-5.1474	-1.38154	-0.179241	0.101871	5.01412e-26	2.77809e-25	Log Linear reg. 2 (llm2)	Bacteria	Firmicutes	Clostridia	Clostridiales	Ruminococcaceae	Oscillospira
c6c3ab4e828fb40d6e05967b7aac9338	-3.74689	-1.88122	-0.49523	-0.522943	7.15617e-26	3.86056e-25	Log Linear reg. 2 (llm2)	Bacteria	Firmicutes	Clostridia	Clostridiales	Lachnospiraceae	Blautia
00b7da1df667132b941c4a99bc26b95b	-6.39578	-0.509755	0.0354995	0.0494042	7.17315e-25	3.7705e-24	Log Linear reg. 2 (llm2)	Bacteria	Firmicutes	Clostridia	Clostridiales	Ruminococcaceae	Ruminiclostridium 5
ddfc03348fef1c9b40e1f5b9270e55cd	-6.08789	-0.850811	0.151856	0.104611	2.37497e-24	1.21717e-23	Log Linear reg. 2 (llm2)	Bacteria	Bacteroidetes	Bacteroidia	Bacteroidales	Prevotellaceae	Prevotellaceae UCG-004
5aba70a2b5c11d681ad33f5e9b9028fd	-6.18355	-0.736009	0.103682	-0.100277	4.64008e-24	2.32004e-23	Log Linear reg. 2 (llm2)	Bacteria	Firmicutes	Clostridia	Clostridiales	Ruminococcaceae	Ruminiclostridium 6
1308d06acc6bc5288c985455071686fb	-5.75014	-1.00516	0.0761202	0.1786	5.96194e-24	2.84232e-23	Log Linear reg. 2 (llm2)	Bacteria	Firmicutes	Clostridia	Clostridiales	Ruminococcaceae	Ruminococcaceae UCG-010
ec6732c2e0d4cf64b3d0350e7fe3defb	-5.79564	-1.03044	-0.126433	0.0832835	3.00308e-23	1.39916e-22	Log Linear reg. 2 (llm2)	Bacteria	Firmicutes	Clostridia	Clostridiales	Lachnospiraceae	Roseburia
97a604f0b7677461325e10432ce78290	-6.53166	-0.410795	0.073763	0.0615729	3.49383e-23	1.59163e-22	Log Linear reg. 2 (llm2)	Bacteria	Firmicutes	Clostridia	Clostridiales	Ruminococcaceae	Angelakisella
cbc7e1ded30d9a5a5921eb022daf9060	-5.85761	-1.10653	0.0279075	0.223098	9.9184e-23	4.42016e-22	Log Linear reg. 2 (llm2)	Bacteria	Firmicutes	Erysipelotrichia	Erysipelotrichales	Erysipelotrichaceae	Catenibacterium
8e26c464be5f4a95cd92a92cd6e3da23	-4.94271	-1.33529	-0.320348	-0.0761493	1.31934e-22	5.75455e-22	Log Linear reg. 2 (llm2)	Bacteria	Firmicutes	Erysipelotrichia	Erysipelotrichales	Erysipelotrichaceae	Holdemanella
9526b3b3b607c94ef44c638561f7ee7c	-6.06553	-0.898968	0.116873	0.137956	3.81801e-22	1.63061e-21	Log Linear reg. 2 (llm2)	Bacteria	Firmicutes	Clostridia	Clostridiales	Peptostreptococcaceae	Intestinibacter
4b7712254e4dd8d5bc585d4a6c5c2e88	-7.28199	2.13727	0.717601	0.842894	4.53408e-21	1.89691e-20	Log Linear reg. 2 (llm2)	Bacteria	Fusobacteria	Fusobacteriia	Fusobacteriales	Fusobacteriaceae	Fusobacterium
37f004671c936285c26471120596b2f5	-6.00865	-1.04589	0.270407	0.207037	1.29174e-20	5.29612e-20	Log Linear reg. 2 (llm2)	Bacteria	Firmicutes	Clostridia	Clostridiales	Clostridiaceae 1	Sarcina
63415f4aeb312e2adbe12c0f121d79c8	-6.01018	-0.727171	-0.155075	-0.149266	3.2581e-20	1.30963e-19	Log Linear reg. 2 (llm2)	Bacteria	Firmicutes	Clostridia	Clostridiales	Ruminococcaceae	Oscillibacter
d8a42db5c61062f2a7b11fcdf03a65d5	-6.37507	-0.5489	-0.0487044	0.132674	3.97859e-20	1.56848e-19	Log Linear reg. 2 (llm2)	Bacteria	Firmicutes	Clostridia	Clostridiales	Lachnospiraceae	Marvinbryantia
d76d59ec71de0e3b22da0c9cd564d41a	-6.07508	-0.824967	-0.0327428	0.0172505	4.25174e-20	1.64454e-19	Log Linear reg. 2 (llm2)	Bacteria	Firmicutes	Clostridia	Clostridiales	Lachnospiraceae	Fusicatenibacter
504efe2f63f610a0f92e8cd040e2f916	-6.19127	-0.650986	-0.0328535	0.0689096	5.57037e-20	2.11468e-19	Log Linear reg. 2 (llm2)	Bacteria	Firmicutes	Clostridia	Clostridiales	Ruminococcaceae	Negativibacillus
1f2b5687f00420696fd984dc54ab9648	-6.07021	-0.895308	0.230787	0.109978	6.77945e-20	2.52688e-19	Log Linear reg. 2 (llm2)	Bacteria	Firmicutes	Erysipelotrichia	Erysipelotrichales	Erysipelotrichaceae	Solobacterium
2c982937754e6321f861027032db80f7	-5.64484	2.96029	0.198896	0.0581323	9.19074e-20	3.36447e-19	Log Linear reg. 2 (llm2)	Bacteria	Bacteroidetes	Bacteroidia	Bacteroidales	Bacteroidaceae	Bacteroides
208c0c43c7c5d4a6bb549e0c8365cd21	-6.30335	-0.601573	-0.000733958	-0.00925957	1.6128e-19	5.80043e-19	Log Linear reg. 2 (llm2)	Bacteria	Firmicutes	Clostridia	Clostridiales	Lachnospiraceae	[Eubacterium] eligens group
c3704d9abee53f83001e11ab78590263	-6.45263	-0.429598	0.0110655	0.0126994	2.81081e-19	9.93475e-19	Log Linear reg. 2 (llm2)	Bacteria	Firmicutes	Clostridia	Clostridiales	Ruminococcaceae	Ruminococcaceae UCG-013
95f8bfae476d6319c680f98c95de18ea	-6.2518	-0.721866	0.114801	0.114965	6.02199e-19	2.05751e-18	Log Linear reg. 2 (llm2)	Bacteria	Proteobacteria	Gammaproteobacteria	Aeromonadales	Succinivibrionaceae	Succinivibrio
5f25904e073fe5c114cadfde74349518	-6.48251	-0.521768	0.200308	0.100438	1.10026e-18	3.69758e-18	Log Linear reg. 2 (llm2)	Bacteria	Firmicutes	Clostridia	Clostridiales	Lachnospiraceae	Lachnospiraceae UCG-004
efb3378b1f01ad84840c839733ace8b1	-6.30962	-0.690407	0.147989	0.139712	3.82556e-18	1.2649e-17	Log Linear reg. 2 (llm2)	Bacteria	Fibrobacteres	Fibrobacteria	Fibrobacterales	Fibrobacteraceae	Fibrobacter
fa0b06846976a088abb4881fccaa66e9	-7.1568	1.71603	0.478539	0.283604	2.92857e-17	9.23626e-17	Log Linear reg. 2 (llm2)	Bacteria	Actinobacteria	Actinobacteria	Actinomycetales	Actinomycetaceae	Actinomyces
04be3b31e75dad69672531d2a13ef65a	-6.77299	1.9285	-0.0254403	-0.418933	3.15886e-17	9.8116e-17	Log Linear reg. 2 (llm2)	Bacteria	Firmicutes	Clostridia	Clostridiales	Clostridiaceae 1	Clostridium sensu stricto 2
4d334598e144b1d31c0b92a301b5cc68	-6.60402	-0.388428	0.0735538	0.220447	3.48139e-17	1.0652e-16	Log Linear reg. 2 (llm2)	Bacteria	Firmicutes	Clostridia	Clostridiales	Lachnospiraceae	Lachnospiraceae FCS020 group
6dcaf5dafe4d20b4f82131ef8c1e5b19	-6.16643	-0.769001	0.100292	-0.0165936	2.82799e-16	8.40201e-16	Log Linear reg. 2 (llm2)	Bacteria	Firmicutes	Negativicutes	Selenomonadales	Veillonellaceae	Mitsuokella
72ec78ecd4c30c1ddc64900630f35387	-6.48969	-0.407532	-0.0139055	-0.0199651	3.1987e-16	9.36761e-16	Log Linear reg. 2 (llm2)	Bacteria	Firmicutes	Clostridia	Clostridiales	Lachnospiraceae	Lachnospira
0d0c67a436ba05c0a6687ecbc554e6dc	-6.31246	-0.683427	0.249895	0.210436	1.35457e-15	3.91109e-15	Log Linear reg. 2 (llm2)	Bacteria	Bacteroidetes	Bacteroidia	Bacteroidales	Rikenellaceae	dgA-11 gut group
3ce7bb5831ea966806ed16d23f0d4c8f	-5.0725	-1.19971	-0.07433	-0.000617154	1.65739e-15	4.71895e-15	Log Linear reg. 2 (llm2)	Bacteria	Firmicutes	Clostridia	Clostridiales	Ruminococcaceae	Ruminococcaceae NK4A214 group
bc444c1465b0ff52302181ed6d70edaa	-6.68284	-0.224063	0.00501784	0.0473002	2.09072e-15	5.87121e-15	Log Linear reg. 2 (llm2)	Bacteria	Firmicutes	Clostridia	Clostridiales	Family XIII	Family XIII UCG-001
263e41ea2c25dc87bd2ff5910cf30d40	-6.07365	-0.8932	0.0289249	0.174052	2.201e-15	6.09737e-15	Log Linear reg. 2 (llm2)	Bacteria	Firmicutes	Clostridia	Clostridiales	Lachnospiraceae	Agathobacter
0ccde78c080002940d2796bbc33a3284	-7.28123	1.3324	0.818073	0.281269	6.29554e-15	1.72078e-14	Log Linear reg. 2 (llm2)	Bacteria	Firmicutes	Clostridia	Clostridiales	Peptostreptococcaceae	Peptostreptococcus
67da37a27427f41e9a28d4bcd418445b	-7.19467	1.83758	0.787231	0.26054	1.06675e-14	2.87741e-14	Log Linear reg. 2 (llm2)	Bacteria	Proteobacteria	Gammaproteobacteria	Betaproteobacteriales	Burkholderiaceae	Comamonas
6f248414629ce942f1c1d0b07958b1cf	-5.66604	1.89252	0.0378223	-0.370003	1.34537e-14	3.58184e-14	Log Linear reg. 2 (llm2)	Bacteria	Firmicutes	Clostridia	Clostridiales	Lachnospiraceae	Lachnoclostridium
fef6d2ec7f7bf8bda7e0d4b68acef3b3	-6.55474	-0.362683	-0.0135761	0.0537138	1.61284e-14	4.23887e-14	Log Linear reg. 2 (llm2)	Bacteria	Firmicutes	Clostridia	Clostridiales	Clostridiaceae 1	Clostridium sensu stricto 6
9476fe422e8c260e6fd942e2b550b23a	-6.15852	-0.657535	-0.0810577	-0.220203	6.01642e-14	1.56122e-13	Log Linear reg. 2 (llm2)	Bacteria	Firmicutes	Clostridia	Clostridiales	Lachnospiraceae	[Eubacterium] ruminantium group
f4f31d16f22522003ac9662921531351	-6.70265	-0.172552	-0.0350754	-0.0543149	7.15903e-14	1.8345e-13	Log Linear reg. 2 (llm2)	Bacteria	Proteobacteria	Deltaproteobacteria	Desulfovibrionales	Desulfovibrionaceae	Mailhella
55b7688dfd42d9b2545d67bb5b0f086c	-5.77243	-1.04871	-0.0927495	0.177659	2.52479e-13	6.23593e-13	Log Linear reg. 2 (llm2)	Bacteria	Firmicutes	Negativicutes	Selenomonadales	Acidaminococcaceae	Acidaminococcus
5c32fb63928c658fd75ec55e0911f919	-6.81188	1.1663	0.167844	0.0499922	6.427e-13	1.56849e-12	Log Linear reg. 2 (llm2)	Bacteria	Bacteroidetes	Bacteroidia	Bacteroidales	Marinifilaceae	Butyricimonas
fec2da4ccc40b9ad85a020553063366b	-6.7609	-0.15121	0.0363458	-0.0304163	6.85985e-13	1.6352e-12	Log Linear reg. 2 (llm2)	Bacteria	Proteobacteria	Gammaproteobacteria	Betaproteobacteriales	Burkholderiaceae	Oxalobacter
b4a6f5b895d3f8e98a4e2aed6a3b307e	-5.17834	-0.971282	-1.07172	-0.822598	6.83375e-13	1.6352e-12	Log Linear reg. 2 (llm2)	Bacteria	Firmicutes	Negativicutes	Selenomonadales	Acidaminococcaceae	Succiniclasticum
9f1c7313b24bc98241173ae7db699bd0	-6.75945	-0.174764	0.0439527	0.0351902	7.18872e-13	1.69389e-12	Log Linear reg. 2 (llm2)	Bacteria	Firmicutes	Clostridia	Clostridiales	Lachnospiraceae	Moryella
c2c5c799afb922f9a3f09040cf2adadf	-4.05006	-1.59175	-0.394095	0.302364	8.47992e-13	1.95324e-12	Log Linear reg. 2 (llm2)	Bacteria	Firmicutes	Clostridia	Clostridiales	Christensenellaceae	Christensenellaceae R-7 group
15701fcbecf8b280718656e482ad0021	-6.09082	-0.899971	-0.00873816	0.312714	9.98212e-13	2.24872e-12	Log Linear reg. 2 (llm2)	Bacteria	Firmicutes	Negativicutes	Selenomonadales	Veillonellaceae	Selenomonas
aaca6754eb23116faecb58fc40417c27	-6.349	-0.580174	-0.0100836	0.0981458	1.0853e-12	2.41834e-12	Log Linear reg. 2 (llm2)	Bacteria	Firmicutes	Clostridia	Clostridiales	Lachnospiraceae	Lachnospiraceae AC2044 group
bf8174ee3331bbbfaeeb6b46a0d9da5c	-4.01926	-1.46378	0.428042	0.459785	1.10224e-12	2.42968e-12	Log Linear reg. 2 (llm2)	Bacteria	Firmicutes	Negativicutes	Selenomonadales	Acidaminococcaceae	Phascolarctobacterium
7b28c20e72c6c95b3e604f0849245770	-7.41925	1.53455	1.22817	0.560412	1.91545e-12	4.13333e-12	Log Linear reg. 2 (llm2)	Bacteria	Verrucomicrobia	Verrucomicrobiae	Verrucomicrobiales	Akkermansiaceae	Akkermansia
973ca62579b1246f54829278d51475ea	-6.63369	-0.310925	0.0801805	0.0228757	4.41953e-12	9.34025e-12	Log Linear reg. 2 (llm2)	Bacteria	Firmicutes	Clostridia	Clostridiales	Lachnospiraceae	[Eubacterium] xylanophilum group
3e73f7c8ab0d4d3bb3178403df95cc48	-6.74126	0.824626	-0.141343	-0.216229	9.33717e-12	1.95318e-11	Log Linear reg. 2 (llm2)	Bacteria	Firmicutes	Clostridia	Clostridiales	Lachnospiraceae	[Eubacterium] fissicatena group
cb908ae7d11351c78c0e4ce0d849c744	-5.39688	-0.786433	-0.502721	-0.70801	1.25032e-11	2.58904e-11	Log Linear reg. 2 (llm2)	Bacteria	Firmicutes	Clostridia	Clostridiales	Ruminococcaceae	Fournierella
8646bffa210e3f061cc57f1b1cf2f751	-6.84001	0.741911	0.00158655	-0.0473595	3.51402e-11	7.13242e-11	Log Linear reg. 2 (llm2)	Bacteria	Firmicutes	Clostridia	Clostridiales	Lachnospiraceae	Hungatella
03c842f927fbfc55b1eb86dc07f4d293	-6.45971	-0.503594	0.115263	0.0421442	2.07435e-10	4.08887e-10	Log Linear reg. 2 (llm2)	Bacteria	Firmicutes	Clostridia	Clostridiales	Lachnospiraceae	Syntrophococcus
b8f3e25d11280a9e2189700e107de07c	-6.76208	-0.14765	-0.0207694	0.0357938	4.44384e-10	8.67607e-10	Log Linear reg. 2 (llm2)	Bacteria	Actinobacteria	Coriobacteriia	Coriobacteriales	Eggerthellaceae	Enterorhabdus
70e1cbf5a781d1fd56913a209d394405	-6.64095	-0.281569	0.0655119	0.135244	8.7865e-10	1.69928e-09	Log Linear reg. 2 (llm2)	Bacteria	Firmicutes	Clostridia	Clostridiales	Ruminococcaceae	Candidatus Soleaferrea
159f25ee8dfdd348c2ffee847ac7a30c	-6.1907	-0.555921	-0.176595	0.0644632	9.24139e-10	1.77055e-09	Log Linear reg. 2 (llm2)	Bacteria	Planctomycetes	Planctomycetacia	Pirellulales	Pirellulaceae	p-1088-a5 gut group
511b7d8888863183947ceccb41cc7e02	-5.81171	-0.623134	0.128521	0.0270032	2.49159e-09	4.7294e-09	Log Linear reg. 2 (llm2)	Bacteria	Firmicutes	Clostridia	Clostridiales	Ruminococcaceae	Ruminococcaceae UCG-004
07699fa14cb8970eee5e8dda19dd5dbe	-6.6563	0.600195	-0.243467	-0.200473	3.62757e-09	6.8225e-09	Log Linear reg. 2 (llm2)	Bacteria	Firmicutes	Clostridia	Clostridiales	Lachnospiraceae	Eisenbergiella
a663a01aeb4dbb88bbe0a9840e8f64dc	-6.90157	0.469573	0.0873663	-0.0882492	4.04597e-09	7.54023e-09	Log Linear reg. 2 (llm2)	Bacteria	Firmicutes	Erysipelotrichia	Erysipelotrichales	Erysipelotrichaceae	Erysipelatoclostridium
5f8d35126b0a7321413d21487ec72b73	-6.93283	0.375578	0.00311919	0.0798851	6.60376e-09	1.20872e-08	Log Linear reg. 2 (llm2)	Bacteria	Firmicutes	Erysipelotrichia	Erysipelotrichales	Erysipelotrichaceae	[Clostridium] innocuum group
5ca161938344e81c90da02ed9d688772	-6.69893	-0.311157	0.143529	0.174689	7.65834e-09	1.38935e-08	Log Linear reg. 2 (llm2)	Bacteria	Firmicutes	Clostridia	Clostridiales	Lachnospiraceae	Lachnospiraceae UCG-010
5fbc483f79cd97d3a7253931f37c33e8	-6.82529	0.361166	-0.152557	-0.0932536	2.18711e-08	3.86516e-08	Log Linear reg. 2 (llm2)	Bacteria	Firmicutes	Clostridia	Clostridiales	Ruminococcaceae	Flavonifractor
6f1e2ac2a42b9138414180595dd50e12	-6.8041	-0.104949	0.00253846	0.0121287	2.44244e-08	4.24322e-08	Log Linear reg. 2 (llm2)	Bacteria	Firmicutes	Erysipelotrichia	Erysipelotrichales	Erysipelotrichaceae	Erysipelotrichaceae UCG-004
f479c23321346918723839e33a3544f4	-6.60921	0.589171	-0.280367	-0.213943	5.3453e-08	9.2083e-08	Log Linear reg. 2 (llm2)	Bacteria	Firmicutes	Clostridia	Clostridiales	Ruminococcaceae	UBA1819
0df6c802966e8670279671824da4f10a	-2.55539	-1.49211	-0.840079	-0.538267	9.16131e-08	1.56506e-07	Log Linear reg. 2 (llm2)	Bacteria	Firmicutes	Bacilli	Lactobacillales	Lactobacillaceae	Lactobacillus
9fc94e7a7c851ced4714c0e684153ae0	-6.75128	-0.185266	0.0601877	0.0212154	1.98236e-07	3.35854e-07	Log Linear reg. 2 (llm2)	Bacteria	Firmicutes	Clostridia	Clostridiales	Lachnospiraceae	Lachnospiraceae UCG-003
ccb36d451199535c96193eafd77c9291	-6.80751	-0.0942571	0.00483321	0.00811019	3.56281e-07	5.93801e-07	Log Linear reg. 2 (llm2)	Bacteria	Firmicutes	Clostridia	Clostridiales	Ruminococcaceae	Caproiciproducens
51cecebf2a721b15e206ebf8bf9916ef	-6.90325	0.343007	0.102059	-0.137074	6.23551e-07	1.03087e-06	Log Linear reg. 2 (llm2)	Bacteria	Actinobacteria	Actinobacteria	Actinomycetales	Actinomycetaceae	Trueperella
9580aa8a52ec18a4e92e701cdb595faa	-5.48377	1.07733	0.0949509	-0.320756	7.4911e-07	1.21879e-06	Log Linear reg. 2 (llm2)	Bacteria	Firmicutes	Clostridia	Clostridiales	Clostridiaceae 1	Clostridium sensu stricto 1
df6bf412c8181ee9b56b93ecf118747e	-6.99972	0.509344	0.215067	0.038153	8.05017e-07	1.29944e-06	Log Linear reg. 2 (llm2)	Bacteria	Firmicutes	Clostridia	Clostridiales	Family XI	Helcococcus
e0cbdf14b6d897fcc543bcda30ecab1a	-6.73796	0.499032	-0.104346	-0.0965136	8.32734e-07	1.33368e-06	Log Linear reg. 2 (llm2)	Bacteria	Proteobacteria	Gammaproteobacteria	Pasteurellales	Pasteurellaceae	Actinobacillus
b2574632cd105083065793a728d40c81	-6.84663	0.582279	0.130762	-0.365601	1.22447e-06	1.9309e-06	Log Linear reg. 2 (llm2)	Bacteria	Firmicutes	Clostridia	Clostridiales	Family XI	Peptoniphilus
e0fc5b32eed9b3466b4c4e65866e3e33	-6.77792	-0.0876347	-0.0580693	-0.0727003	2.05055e-06	3.20888e-06	Log Linear reg. 2 (llm2)	Bacteria	Firmicutes	Clostridia	Clostridiales	Clostridiales vadinBB60 group	Clostridiales bacterium enrichment culture clone 06-1235251-67
082f12f17b993b13a75127613704c3ad	-6.65838	0.420467	-0.333791	-0.211222	2.32349e-06	3.60845e-06	Log Linear reg. 2 (llm2)	Bacteria	Firmicutes	Clostridia	Clostridiales	Ruminococcaceae	GCA-900066225
9849863e81ee4d77dd9ed215836d1f94	-7.06229	0.392264	0.292541	0.148173	2.50248e-06	3.8572e-06	Log Linear reg. 2 (llm2)	Bacteria	Firmicutes	Clostridia	Clostridiales	Family XIII	S5-A14a
016eb492aabc998fa6e1408d626e0c95	-7.0094	0.479276	0.0615084	0.258469	3.29158e-06	5.03562e-06	Log Linear reg. 2 (llm2)	Bacteria	Bacteroidetes	Bacteroidia	Bacteroidales	Porphyromonadaceae	Porphyromonas
6096ab7a207694486408f668a1344cd5	-6.9055	0.335018	0.0248	0.0403112	6.51133e-06	9.81487e-06	Log Linear reg. 2 (llm2)	Bacteria	Firmicutes	Bacilli	Bacillales	Staphylococcaceae	Staphylococcus
df16a09f3e448ddd3b1ec54066d3081d	-6.20713	-0.350924	-0.0920459	-0.190263	6.59595e-06	9.86985e-06	Log Linear reg. 2 (llm2)	Bacteria	Firmicutes	Clostridia	Clostridiales	Ruminococcaceae	Butyricicoccus
513911099f78aacf1260a355b4b72b6c	-6.86928	0.235491	-0.0404189	-0.0748422	6.93419e-06	1.03008e-05	Log Linear reg. 2 (llm2)	Bacteria	Actinobacteria	Actinobacteria	Micrococcales	Micrococcaceae	Rothia
fbb9a7a802a331da2ee0ed11062a1c53	-6.86264	-0.047929	0.00388084	0.0171851	7.46325e-06	1.10069e-05	Log Linear reg. 2 (llm2)	Bacteria	Firmicutes	Erysipelotrichia	Erysipelotrichales	Erysipelotrichaceae	[Anaerorhabdus] furcosa group
889f033ba9c5bb9a721a2c7c84816ca6	-6.86524	0.364889	0.248247	0.0991203	7.68327e-06	1.12505e-05	Log Linear reg. 2 (llm2)	Bacteria	Firmicutes	Clostridia	Clostridiales	Family XIII	[Eubacterium] brachy group
0c166e629f0a5d7021647ef712e4774e	-6.99727	0.218345	0.0984126	0.19931	7.76177e-06	1.12848e-05	Log Linear reg. 2 (llm2)	Bacteria	Actinobacteria	Coriobacteriia	Coriobacteriales	Eggerthellaceae	Paraeggerthella
419af6db3c0709d63ffc1933ab11b24c	-6.87781	0.353259	-0.0302932	0.0482659	1.04959e-05	1.49421e-05	Log Linear reg. 2 (llm2)	Bacteria	Firmicutes	Erysipelotrichia	Erysipelotrichales	Erysipelotrichaceae	Faecalicoccus
8d40273e59e79582f258b3289a65ed0e	-6.977	0.324971	0.225043	0.0118433	1.04702e-05	1.49421e-05	Log Linear reg. 2 (llm2)	Bacteria	Proteobacteria	Gammaproteobacteria	Pasteurellales	Pasteurellaceae	Pasteurella
c018ebf77815e2abed59f10638aa7bc5	-6.71144	-0.257353	-0.0205593	0.25219	1.14921e-05	1.62475e-05	Log Linear reg. 2 (llm2)	Bacteria	Firmicutes	Clostridia	Clostridiales	Lachnospiraceae	Lachnospiraceae XPB1014 group
b6ecd20f301035741915d6c32bda2410	-6.66664	-0.175822	-0.0519134	-0.00671568	1.76045e-05	2.47187e-05	Log Linear reg. 2 (llm2)	Bacteria	Firmicutes	Negativicutes	Selenomonadales	Veillonellaceae	Allisonella
b4f3f15b1043779caba8f11ea4f26bb0	-7.07866	0.413651	0.285731	0.221047	2.11754e-05	2.95303e-05	Log Linear reg. 2 (llm2)	Bacteria	Firmicutes	Clostridia	Clostridiales	Ruminococcaceae	Fastidiosipila
16f9337882bcc985d1617c5015c55633	-6.78918	0.502124	-0.115012	-0.251982	3.0636e-05	4.2435e-05	Log Linear reg. 2 (llm2)	Bacteria	Actinobacteria	Actinobacteria	Actinomycetales	Actinomycetaceae	Arcanobacterium
99bccd58aaeb00f98e22add40be6e36b	-6.88728	0.30375	0.0299272	-0.0933878	9.29776e-05	0.000126228	Log Linear reg. 2 (llm2)	Bacteria	Firmicutes	Clostridia	Clostridiales	Peptostreptococcaceae	Clostridioides
26c6e3ed14694582e207478c1f23c21f	-6.27651	-0.293222	-0.00992762	-0.211571	0.000166784	0.000224939	Log Linear reg. 2 (llm2)	Bacteria	Firmicutes	Erysipelotrichia	Erysipelotrichales	Erysipelotrichaceae	Turicibacter
d8e7f9181e4d5a4a6453e9ca9996a43f	-6.57438	0.617882	0.39195	0.324417	0.00017253	0.000231167	Log Linear reg. 2 (llm2)	Bacteria	Bacteroidetes	Bacteroidia	Bacteroidales	Tannerellaceae	Parabacteroides
b63ad1086dc8ac108fc61180afc58be5	-6.85966	0.13961	-0.0714864	-0.0702533	0.00018135	0.000241408	Log Linear reg. 2 (llm2)	Bacteria	Firmicutes	Clostridia	Clostridiales	Family XI	Anaerococcus
7af6fc12809fdafab918881f836460f8	-7.10508	0.371352	0.514635	0.0833765	0.000189047	0.00025003	Log Linear reg. 2 (llm2)	Bacteria	Firmicutes	Clostridia	Clostridiales	Lachnospiraceae	Tyzzerella 4
52aaa69ff4a2ce8df78870b820719f48	-6.55445	0.736528	0.0945576	0.0352588	0.000232012	0.000304887	Log Linear reg. 2 (llm2)	Bacteria	Synergistetes	Synergistia	Synergistales	Synergistaceae	Cloacibacillus
53deade8ec6b8e41f86c3f6a1036bbd4	-5.89738	-0.397429	-0.289779	-0.375801	0.000364868	0.00047642	Log Linear reg. 2 (llm2)	Bacteria	Firmicutes	Clostridia	Clostridiales	Family XIII	[Eubacterium] nodatum group
b23a36921b5f2989cad377782357addc	-6.75184	-0.133245	0.0861094	-0.0230647	0.00042103	0.000546272	Log Linear reg. 2 (llm2)	Bacteria	Epsilonbacteraeota	Campylobacteria	Campylobacterales	Helicobacteraceae	Helicobacter
74a050d72bed178a55f0d41a1fd32656	-6.91096	0.120599	0.00620103	0.00331469	0.000520097	0.000658148	Log Linear reg. 2 (llm2)	Bacteria	Firmicutes	Clostridia	Clostridiales	Family XI	Parvimonas
9904009a0e14e24b0a6e25eeeeff3e95	-6.2756	-0.347103	-0.00549069	0.22917	0.000832864	0.00104108	Log Linear reg. 2 (llm2)	Bacteria	Firmicutes	Clostridia	Clostridiales	Ruminococcaceae	Ruminiclostridium 9
c24e0e391aa836b5eae25567c7eb89ee	-6.78629	0.283599	-0.171955	-0.200177	0.001012	0.00125734	Log Linear reg. 2 (llm2)	Bacteria	Firmicutes	Clostridia	Clostridiales	Lachnospiraceae	[Ruminococcus] gnavus group
24cb328c9fd7acc137e16d564d2da79b	-6.45618	0.475864	-0.406354	-0.15622	0.00105751	0.00130596	Log Linear reg. 2 (llm2)	Bacteria	Epsilonbacteraeota	Campylobacteria	Campylobacterales	Campylobacteraceae	Campylobacter
0f7b183901acd60418685b4fe37472c7	-6.9031	0.0976615	-0.023181	0.0389333	0.00121265	0.00148859	Log Linear reg. 2 (llm2)	Bacteria	Firmicutes	Clostridia	Clostridiales	Christensenellaceae	Christensenella
ab0b3b5d24e5cd242d2567e3cfebe629	-6.90547	0.0838578	0.0269228	-0.0329523	0.00136689	0.00165806	Log Linear reg. 2 (llm2)	Bacteria	Proteobacteria	Gammaproteobacteria	Pseudomonadales	Moraxellaceae	Moraxella
aa5b82d5487c827e9618a0817c383430	-5.04255	-0.5566	0.0961379	0.115375	0.0013927	0.00167943	Log Linear reg. 2 (llm2)	Bacteria	Firmicutes	Clostridia	Clostridiales	Ruminococcaceae	[Eubacterium] coprostanoligenes group
7a6a394fe7285b50ee54b56f316a3944	-6.22786	0.467159	-0.441607	-0.198521	0.00151964	0.00182179	Log Linear reg. 2 (llm2)	Bacteria	Bacteroidetes	Bacteroidia	Bacteroidales	Rikenellaceae	Alistipes
ab38d51270cc78210521f35d22c4ebe1	-6.70179	0.271282	-0.0300161	-0.124226	0.00154598	0.00184259	Log Linear reg. 2 (llm2)	Bacteria	Proteobacteria	Gammaproteobacteria	Betaproteobacteriales	Burkholderiaceae	Sutterella
b044a86e33a67caceb0a9f59149747ac	-6.83974	0.0908293	-0.116854	-0.0698594	0.00222132	0.00260211	Log Linear reg. 2 (llm2)	Bacteria	Firmicutes	Clostridia	Clostridiales	Lachnospiraceae	Howardella
5cae10424570f575a812a5a31f5f1483	-6.97603	0.159746	0.044876	0.170364	0.00264376	0.00307938	Log Linear reg. 2 (llm2)	Bacteria	Actinobacteria	Coriobacteriia	Coriobacteriales	Atopobiaceae	Atopobium
cf0e29b1acfd7c9cc92b326cbfc88908	-6.46764	0.290807	-0.247075	-0.357689	0.00268823	0.00311349	Log Linear reg. 2 (llm2)	Bacteria	Firmicutes	Clostridia	Clostridiales	Eubacteriaceae	Eubacterium
8b8ec5db0982786717cbc80c8c719b27	-6.97764	0.157916	0.122962	0.0829135	0.0030544	0.00351771	Log Linear reg. 2 (llm2)	Bacteria	Firmicutes	Clostridia	Clostridiales	Family XI	Murdochiella
e335f74033bc634af43ee6baa84fa247	-6.67245	0.262859	-0.0132929	-0.192367	0.00616575	0.0070221	Log Linear reg. 2 (llm2)	Bacteria	Firmicutes	Clostridia	Clostridiales	Peptostreptococcaceae	Romboutsia
27f098662c8f87b4aaff903d9c0f28d3	-6.973	0.113341	0.190127	0.09189	0.00909138	0.0102969	Log Linear reg. 2 (llm2)	Bacteria	Proteobacteria	Deltaproteobacteria	Desulfovibrionales	Desulfovibrionaceae	Bilophila
edd418053a744b62aa296a5a85039b3a	-6.65587	0.133295	-0.219046	-0.224318	0.00943743	0.0106301	Log Linear reg. 2 (llm2)	Bacteria	Firmicutes	Clostridia	Clostridiales	Ruminococcaceae	Hydrogenoanaerobacterium
ac790ed058d66dae8e98809fb8099ab1	-6.80912	-0.0812818	0.0100818	0.0629369	0.0100996	0.0113138	Log Linear reg. 2 (llm2)	Bacteria	Firmicutes	Clostridia	Clostridiales	Lachnospiraceae	Lachnospiraceae UCG-001
53d2351a74c69dd99f19a791c81a9370	-6.79305	0.167965	-0.184567	-0.162624	0.0111468	0.012419	Log Linear reg. 2 (llm2)	Bacteria	Firmicutes	Clostridia	Clostridiales	Lachnospiraceae	Epulopiscium
8d703908c09c7cb0da2a4398dd74f9f8	-5.65821	-0.335763	-0.538108	-0.20096	0.0112737	0.0124925	Log Linear reg. 2 (llm2)	Bacteria	Firmicutes	Clostridia	Clostridiales	Peptostreptococcaceae	Terrisporobacter
28026d88093b7c61eb0a6166528927d9	-5.60566	-0.251713	-0.535388	-0.189241	0.0406096	0.0447578	Log Linear reg. 2 (llm2)	Bacteria	Firmicutes	Clostridia	Clostridiales	Peptococcaceae	Peptococcus
